# Supplementary material for: Development of Two-Dimensional Model of Photosynthesis in Plant Leaves and Analysis of Induction of Spatial Heterogeneity of CO2 Assimilation Rate under Action of Excess Light and Drought
Source: Plants (Basel). 2022 Nov 29;11(23):3285. doi: 10.3390/plants11233285 (PMC9739240; doi:10.3390/plants11233285)
Supplement: Supplementary file 1 [file plants-11-03285-s001.zip]

Archive with 1 entries (1 files):
- plants-1991941-file S1.pdf
